# Supplementary material for: Inorganic Polyphosphate Modulates Chromosome Transmission Fidelity in the Fission Yeast Schizosaccharomyces pombe
Source: Biomolecules. 2025 Sep 18;15(9):1331. doi: 10.3390/biom15091331 (PMC12467933; doi:10.3390/biom15091331)
Supplement: Supplementary file 1 [file biomolecules-15-01331-s001.zip]

Archive with 2 entries (2 files):
- Supplementary Resubmission.pdf
- Table S1-S3 Resubmission.pdf
